# Supplementary material for: The Identification of CELSR3 and Other Potential Cell Surface Targets in Neuroendocrine Prostate Cancer
Source: Cancer Res Commun. 2023 Aug 3;3(8):1447–59. doi: 10.1158/2767-9764.CRC-22-0491 (PMC10401480; doi:10.1158/2767-9764.CRC-22-0491)
Supplement: Supplementary Table 1 — DESeq2 results of all the pairwise comparisons of the tissue groups outlined in Figure 1. [file crc-22-0491-s02.xlsx]

## Sheet: Gene-Level
Gene	log2FoldChange.NEPCvBenign	pvalue.NEPCvBenign	padj.NEPCvBenign	log2FoldChange.NEPCvPCA	pvalue.NEPCvPCA	padj.NEPCvPCA	log2FoldChange.NEPCvCRPC	pvalue.NEPCvCRPC	padj.NEPCvCRPC	GTEX.count	GTEX.count_critical	GTEX.count_noncritical	GTEX.count_disposable	medianBenign	medianPCa	medianCRPC	medianNEPC	surface_strict	Candidate Type
ACVR2B	1.93899	0.000147476	0.00143002	1.18388	0.00510001	0.0253059	0.603493	0.108479	0.288163	2	0	0	1	0.800743	0.907649	1.99872	2.61554	TRUE	NEPC+CRPC
ADAM12	3.70418	6.4798e-08	1.66172e-06	3.94875	2.50101e-13	1.81792e-11	0.438008	0.387333	0.60999	4	0	1	3	0.238645	0.115994	2.18198	2.19753	TRUE	NEPC+CRPC
AMBP	1.82321	0.0023438	0.0141998	1.46587	0.00505448	0.0251217	0.232577	0.724971	0.85503	3	1	2	0	0.164854	0.101757	0.458968	1.32125	TRUE	NEPC+CRPC
APOH	4.30419	2.66944e-05	0.000327287	3.26679	0.00367007	0.0195458	-0.901085	0.27007	0.499138	3	1	1	0	0	0	0.226687	1.07518	TRUE	NEPC+CRPC
ASTN1	3.41821	9.98789e-06	0.000140844	4.109	2.90489e-08	7.79089e-07	2.03037	0.00491806	0.0320128	4	1	14	0	0.103177	0.0491246	0.059168	1.67066	TRUE	NEPC-specific
ATP1A3	7.30664	4.18347e-35	1.06814e-31	6.33224	4.91545e-18	8.82651e-16	3.66993	4.18842e-10	4.02725e-08	4	3	13	1	0.145518	0.0825449	0.667225	30.4632	TRUE	NEPC-specific
BEST3	2.95918	2.75333e-05	0.000335858	3.20388	1.99546e-07	4.27267e-06	1.89342	0.00103674	0.00952368	1	0	1	0	0.839727	0.425853	0.572758	3.31337	FALSE	NEPC-specific
CACNA1A	7.88616	4.90475e-32	8.71169e-29	8.46892	6.79807e-54	2.84425e-49	3.98676	2.26462e-09	1.73101e-07	5	1	12	0	0.0774467	0.0609574	0.152382	29.8389	FALSE	NEPC-specific
CACNA1B	3.59957	2.58361e-08	7.26708e-07	4.076	1.79793e-08	5.0681e-07	0.945488	0.125616	0.31602	3	1	13	1	0.440631	0.0932962	0.332002	3.80083	FALSE	NEPC+CRPC
CACNA1E	7.64265	1.35058e-19	3.04829e-17	7.68659	1.49763e-24	1.06202e-21	2.18709	0.000893825	0.00844963	1	0	11	1	0.00313236	0.00340304	0.0641201	1.09896	FALSE	NEPC-specific
CADM2	2.81421	1.12336e-05	0.000155353	1.66012	0.0285263	0.0964604	3.00923	2.35177e-05	0.000429243	3	1	13	0	0.663097	0.919013	0.137482	4.25102	TRUE	NEPC-specific
CD160	1.39687	0.00624993	0.0309182	1.78379	1.76985e-05	0.000220252	0.257141	0.52543	0.721879	1	0	3	0	0.285702	0.1474	0.613708	1.27886	TRUE	NEPC+CRPC
CEACAM5	8.62779	1.44862e-19	3.21626e-17	8.17917	4.05939e-23	2.02191e-20	5.61452	5.2877e-14	1.33603e-11	5	1	6	1	0.0495281	0.107985	0.50097	30.0033	TRUE	NEPC-specific
CELSR3	5.4889	1.18677e-27	9.69637e-25	3.88754	4.60782e-13	3.22385e-11	1.59532	0.000341484	0.00386528	3	0	12	1	0.437844	0.687931	4.92686	38.4419	TRUE	NEPC-specific
CHRNA3	4.37787	4.35471e-08	1.16046e-06	3.63313	7.55212e-08	1.82329e-06	4.69203	6.13459e-15	1.92415e-12	1	0	2	0	0.330133	0.215401	0.237221	1.63037	TRUE	NEPC-specific
CHRNB2	6.88961	9.27411e-30	9.71451e-27	5.99161	1.373e-18	2.76178e-16	1.24008	0.0576618	0.189292	2	0	13	0	0.0308724	0.0193882	0.0803218	8.33124	TRUE	NEPC+CRPC
CHRNE	1.27841	0.00211534	0.0130933	1.47666	2.92097e-05	0.000338909	0.16552	0.632315	0.797225	3	1	1	1	0.657135	0.535774	1.09784	1.86356	FALSE	NEPC+CRPC
COL2A1	4.38159	2.73024e-07	5.96128e-06	1.85144	0.0472165	0.141281	-0.666379	0.366941	0.592905	3	0	2	1	0.485436	0.339064	1.26588	2.37177	TRUE	NEPC+CRPC
CSPG5	2.66408	1.46369e-06	2.61269e-05	1.69654	0.00299964	0.01666	0.807556	0.0561903	0.186182	2	1	12	0	0.53327	0.535574	1.654	4.32582	TRUE	NEPC+CRPC
DBH	4.06069	3.68365e-09	1.23856e-07	3.46167	3.19644e-07	6.44199e-06	2.44916	1.08234e-05	0.000225286	3	1	0	0	0.234884	0.110262	0.0794898	2.68005	TRUE	NEPC-specific
DISP2	3.963	1.92434e-18	3.49393e-16	3.19407	3.42678e-11	1.67688e-09	0.540361	0.296578	0.5265	5	0	15	0	0.272124	0.339181	0.790931	5.84706	TRUE	NEPC+CRPC
FABP6	2.92029	0.00114674	0.00788796	1.09084	0.329263	0.529216	2.36437	0.000336449	0.00381588	4	1	12	1	0	0	0	1.88902	FALSE	NEPC-specific
GABRD	6.52362	1.74202e-24	8.67868e-22	5.24875	5.74032e-17	8.63918e-15	0.832713	0.121756	0.309579	3	0	12	1	0.115416	0.200809	1.53375	3.16246	FALSE	NEPC+CRPC
GCK	4.86257	3.68676e-14	3.1641e-12	5.72398	3.66081e-21	1.1966e-18	4.8095	2.77806e-18	1.61982e-15	1	0	4	0	0.195459	0.111612	0.0881725	3.39706	FALSE	NEPC-specific
GPR39	0.831034	0.163323	0.342684	1.71738	0.00643717	0.0303807	2.9163	4.60922e-06	0.00011228	3	0	1	0	0.550338	0.32066	0.285115	3.80568	TRUE	NEPC-specific
GRIK2	1.79404	0.00227189	0.0138607	2.84093	6.05285e-08	1.50652e-06	0.966243	0.10919	0.289443	3	1	14	0	0.592733	0.279886	0.407911	3.41141	FALSE	NEPC+CRPC
GRIK3	4.76253	2.49727e-10	1.05609e-08	5.25237	1.20902e-17	2.07313e-15	1.6102	0.0228896	0.099858	2	0	13	0	0.147715	0.111589	0.0587651	1.89112	TRUE	NEPC-specific
HCN2	5.0825	7.86421e-22	2.50991e-19	4.07471	5.11998e-17	7.73338e-15	2.26383	2.52302e-07	9.6507e-06	5	3	14	1	0.248363	0.306354	0.495594	11.5199	FALSE	NEPC-specific
HEPACAM2	4.99045	7.08308e-11	3.33746e-09	4.52154	4.90396e-11	2.33082e-09	4.40692	8.72153e-11	9.67564e-09	5	0	4	0	0.206649	0.258917	0.136901	36.8204	TRUE	NEPC-specific
HMMR	5.13143	1.01396e-16	1.34053e-14	3.60994	3.11446e-11	1.53482e-09	1.85213	8.54881e-06	0.000187283	2	0	0	2	0.106921	0.258646	5.87539	20.5998	TRUE	NEPC-specific
HTR3A	4.60592	1.50783e-06	2.68634e-05	4.47669	4.91297e-07	9.42043e-06	3.81601	4.41674e-10	4.22003e-08	1	0	0	0	0.0203595	0.00297778	0.164511	2.86	FALSE	NEPC-specific
INHBE	3.1461	4.99545e-06	7.73007e-05	4.21691	1.48901e-13	1.13065e-11	4.11747	1.62275e-12	2.88293e-10	1	1	0	0	0.303934	0.0677873	0.116472	1.7997	TRUE	NEPC-specific
KCNB2	6.87292	1.52378e-16	2.00159e-14	7.36388	2.41319e-18	4.67432e-16	5.48349	8.89483e-13	1.72143e-10	0	0	0	0	0	0	0	4.29887	FALSE	NEPC-specific
KCNC1	5.34876	1.56605e-23	6.66419e-21	6.00923	1.5957e-29	2.30215e-26	0.184906	0.772918	0.882374	3	0	11	0	0.0642826	0.0209245	0.0696125	3.05135	FALSE	NEPC+CRPC
KCND2	4.53282	5.24724e-08	1.37499e-06	4.80062	2.55716e-09	8.8202e-08	3.8789	1.37483e-09	1.12662e-07	4	0	13	1	0.0185004	0.00530034	0.0818913	1.94398	FALSE	NEPC-specific
KCNE2	0.457431	0.330437	0.539535	1.11025	0.0143756	0.0570159	2.02176	1.93864e-09	1.51754e-07	4	0	1	1	0.246165	0.114835	0.133308	1.0217	FALSE	NEPC-specific
KCNG3	5.2588	1.12227e-14	1.06621e-12	1.31888	0.0715725	0.192005	0.902175	0.131408	0.324315	0	0	0	0	0.0112092	0.134068	0.351534	1.32846	FALSE	NEPC+CRPC
KCNH3	4.70257	2.81495e-14	2.45194e-12	5.58097	3.15301e-22	1.33251e-19	3.1737	9.08513e-13	1.74342e-10	4	1	12	1	0.503749	0.116626	0.442792	6.22082	FALSE	NEPC-specific
KCNH5	6.52512	4.3428e-11	2.13236e-09	7.91347	1.25493e-16	1.8043e-14	3.89756	5.47579e-06	0.000129911	0	0	0	0	0	0	0	1.56869	FALSE	NEPC-specific
KCNH7	8.61829	1.09952e-23	4.77845e-21	7.36807	1.16114e-20	3.44547e-18	2.6029	0.00021618	0.00265798	0	0	0	0	0	0	0.0211016	3.84698	FALSE	NEPC-specific
KCNH8	4.65051	2.28944e-13	1.67914e-11	2.36181	0.000954817	0.00658023	3.39718	2.52518e-10	2.52407e-08	4	1	11	1	0.415397	0.66379	0.192134	5.99882	FALSE	NEPC-specific
KCNJ3	0.0818522	0.913365	0.955195	1.73931	0.0289452	0.0975462	0.173126	0.805747	0.901374	5	3	9	0	0.915342	0.0741676	0.390845	1.39378	TRUE	NEPC+CRPC
KCNJ6	3.00033	5.44057e-06	8.3274e-05	3.09936	2.6909e-05	0.000315717	2.02699	0.0082478	0.0473624	0	0	0	0	0.22568	0.0990416	0	2.58142	FALSE	NEPC-specific
KCNK12	3.81216	8.29157e-09	2.59362e-07	2.30235	0.000302069	0.00251658	-0.331689	0.594614	0.771161	3	1	10	0	0.0552481	0.154032	0.448556	2.91676	FALSE	NEPC+CRPC
KCNK17	4.38376	2.1766e-10	9.34411e-09	4.5552	1.50827e-12	9.67858e-11	3.95378	1.53094e-14	4.40483e-12	3	3	1	0	0.160551	0.122757	0.718583	2.68351	TRUE	NEPC-specific
KCNK9	7.26886	1.2045e-19	2.73367e-17	6.61356	7.21325e-20	1.86293e-17	1.7737	0.00925331	0.0518787	0	0	5	0	0	0	0.037346	2.98054	FALSE	NEPC-specific
KCNMB2	4.15911	8.88147e-10	3.36573e-08	2.19364	0.00226592	0.0132667	3.3296	1.37372e-08	8.3637e-07	1	0	1	0	0.486848	0.854149	0.334361	7.03808	FALSE	NEPC-specific
KEL	1.88216	8.25661e-05	0.000866296	1.95302	1.71734e-05	0.000214419	-2.8655	2.36081e-06	6.38346e-05	2	1	1	1	0.156109	0.148535	0.995809	1.09723	TRUE	NEPC+CRPC
MGAT5B	6.58425	1.5451e-33	3.50669e-30	4.39882	3.14622e-12	1.88859e-10	2.61358	4.0186e-08	2.03299e-06	2	0	11	1	0.0501171	0.109699	0.613687	5.17796	TRUE	NEPC-specific
NLGN1	2.5515	0.000693478	0.00519721	3.36747	2.51541e-06	4.01382e-05	1.66615	0.00728044	0.0431644	1	0	1	0	0.502206	0.124998	0.617292	2.25063	TRUE	NEPC-specific
NTN3	3.3511	5.13408e-08	1.34706e-06	2.68582	2.70943e-06	4.28581e-05	0.605759	0.243947	0.469896	0	0	0	0	0.073587	0.0707842	0.268388	1.13794	TRUE	NEPC+CRPC
PCDHA11	2.83461	0.000125823	0.0012473	0.89572	0.299967	0.501378	0.247805	0.692834	0.835541	0	0	0	0	0.0734252	0.124663	0.337819	1.47112	TRUE	NEPC+CRPC
PEX5L	6.10509	9.00499e-19	1.76015e-16	5.19299	5.95336e-18	1.04219e-15	2.50823	7.59344e-07	2.47918e-05	3	1	12	0	0.0385033	0.0771097	0.115819	1.00831	FALSE	NEPC-specific
PKHD1L1	0.787776	0.298721	0.5067	3.7587	1.89153e-07	4.07306e-06	1.29375	0.029101	0.118684	4	2	2	2	0.0982717	0.0299949	1.21859	1.21859	TRUE	NEPC+CRPC
SCN2A	4.95482	1.03918e-13	8.15968e-12	4.02895	5.35577e-09	1.71184e-07	1.13935	0.0524497	0.178042	3	0	13	0	0.0547692	0.0754248	0.541774	3.67957	TRUE	NEPC+CRPC
SCN3A	7.48793	3.54319e-27	2.49562e-24	6.91876	3.38594e-27	3.72801e-24	3.97656	6.42411e-14	1.59655e-11	3	0	13	0	0.0343264	0.0374876	0.294805	11.7304	FALSE	NEPC-specific
SCN8A	2.1329	3.24374e-06	5.28256e-05	2.77193	3.68779e-08	9.67356e-07	1.76357	0.000101283	0.0014301	1	0	5	1	0.641175	0.170386	0.832239	5.79615	FALSE	NEPC-specific
SCN9A	2.78097	7.55687e-05	0.000802061	2.95433	6.44888e-05	0.000676566	3.15758	2.12634e-08	1.21034e-06	5	0	5	1	0.0853694	0.0277732	0.313564	1.89643	FALSE	NEPC-specific
SLC16A7	1.6935	0.0113953	0.049497	2.44598	3.42838e-05	0.000389649	0.623612	0.255611	0.482673	4	0	0	2	0.365824	0.189424	0.781477	3.49803	FALSE	NEPC+CRPC
SLC17A4	7.09494	4.73622e-15	4.83711e-13	1.59998	0.134001	0.297454	2.07841	0.00514485	0.0331662	5	1	4	0	0	0	0.221495	1.55009	FALSE	NEPC-specific
SLC18A1	6.3273	1.55679e-14	1.42917e-12	5.41037	4.25352e-12	2.489e-10	7.21624	3.66544e-29	1.3892e-25	0	0	0	0	0.0969293	0.0841673	0.0840421	7.41866	FALSE	NEPC-specific
SLC1A2	4.41114	1.24582e-10	5.59278e-09	3.43146	7.78053e-08	1.87409e-06	0.807486	0.174106	0.384063	3	2	13	0	0.174588	0.0991514	0.39633	1.20771	FALSE	NEPC+CRPC
SLC24A5	2.84536	1.57616e-06	2.78742e-05	2.22567	3.86412e-05	0.000432159	1.87227	1.06498e-06	3.242e-05	0	0	0	0	0.448079	0.718087	0.888642	5.00939	FALSE	NEPC-specific
SLC25A21	1.98022	0.00176567	0.0112821	1.51079	0.00321399	0.0175985	0.0955272	0.842718	0.921362	1	0	0	1	0.812321	0.819594	1.14399	1.34315	FALSE	NEPC+CRPC
SLC44A5	3.09167	7.05252e-06	0.00010428	1.28762	0.0940798	0.232801	2.10803	0.000375583	0.00417487	2	0	2	1	0.211365	0.137874	1.29219	5.77623	TRUE	NEPC-specific
SLC4A10	3.59338	1.46608e-05	0.000195535	1.9485	0.0249574	0.0871759	2.59966	8.79297e-06	0.000191709	1	0	12	0	0.0480419	0.0372575	0.183038	2.87079	FALSE	NEPC-specific
SLC4A8	3.11744	2.49216e-07	5.50025e-06	4.03753	2.71193e-15	2.97028e-13	2.24204	7.70677e-07	2.5036e-05	4	0	10	1	0.431154	0.26032	1.45485	4.87174	FALSE	NEPC-specific
SLC6A17	5.28339	1.42257e-17	2.22308e-15	3.69286	1.14713e-07	2.63418e-06	1.08291	0.0901599	0.255195	3	2	14	1	0.0864384	0.08057	0.147038	5.33504	FALSE	NEPC+CRPC
SLC7A11	2.58602	2.70619e-05	0.000331097	0.52464	0.328807	0.528821	1.20358	0.00916551	0.0514926	3	1	11	2	0.142866	0.424123	1.47506	3.14357	FALSE	NEPC-specific
SLITRK6	4.91622	2.22774e-10	9.53957e-09	6.35644	1.79729e-19	4.29695e-17	5.09689	1.9087e-18	1.12737e-15	4	0	2	0	0.440949	0.117501	0.309816	14.5687	TRUE	NEPC-specific
SVOP	5.73221	1.4026e-17	2.20381e-15	5.43858	1.25579e-09	4.62102e-08	1.9925	0.0151916	0.0744438	3	0	13	0	0	0	0	2.60165	FALSE	NEPC-specific
TFR2	4.83506	1.33069e-10	5.95415e-09	4.35847	2.84958e-12	1.72788e-10	2.699	8.09148e-06	0.000178728	3	1	7	0	0.162645	0.173304	2.02962	8.43106	TRUE	NEPC-specific
TMEFF1	4.51654	1.45105e-06	2.59423e-05	4.47388	1.77637e-07	3.84688e-06	2.13158	0.00244308	0.0186197	1	1	0	0	0.28022	0.197792	0.984378	5.84265	TRUE	NEPC-specific
TNFRSF11A	1.79139	0.000500771	0.0039731	1.59901	0.000247133	0.00211794	1.24251	0.0014399	0.0123026	5	0	4	0	0.589113	0.547843	1.00008	2.80922	TRUE	NEPC-specific
TNFRSF13C	2.71454	4.863e-08	1.28418e-06	2.81749	4.84675e-07	9.31052e-06	-0.501829	0.303295	0.532499	4	0	2	1	0.362294	0.180492	0.692435	1.73004	TRUE	NEPC+CRPC
ULBP2	3.56849	1.84968e-08	5.38581e-07	2.13152	0.00113978	0.00759835	0.999581	0.0455434	0.161784	3	1	3	1	0.087438	0.14043	0.609513	3.56228	TRUE	NEPC+CRPC
UNC79	5.61349	2.8621e-20	7.12942e-18	5.42551	2.8114e-27	3.36074e-24	2.1001	0.000226362	0.00276597	3	0	12	1	0.0338286	0.0172801	0.0719845	4.1235	FALSE	NEPC-specific
VTN	3.29959	1.03081e-05	0.000144363	3.66724	5.43165e-09	1.73345e-07	0.814814	0.0800489	0.235746	0	0	0	0	0.754009	0.299398	0.890451	5.77903	TRUE	NEPC+CRPC

## Sheet: Transcript-Level
Transcript	Gene	log2FoldChange.NEPCvBenign	pvalue.NEPCvBenign	medianNEPC	medianCRPC	medianPCa	medianBenign	surface_strict	Candidate Type
ENST00000023064	SLC7A9	1.62415	0.01035	1.02664	0.195313	0.301412	0.376168	FALSE	NEPC+CRPC
ENST00000164024	CELSR3	5.6401	5e-05	3.53106	0.426134	0.182794	0.0826162	TRUE	NEPC-specific
ENST00000217159	SLCO4A1	2.61552	0.00075	1.3765	0.431357	0.286588	0.151772	TRUE	NEPC+CRPC
ENST00000221891	APLP1	4.84439	0.0001	20.8374	0.728856	0.415775	0.863967	TRUE	NEPC-specific
ENST00000257981	KCNH3	3.84563	5e-05	1.33935	0.119556	0.0888641	0.26979	FALSE	NEPC+CRPC
ENST00000260126	SLCO5A1	1.33895	0.0445	1.06595	0.532168	0.21657	0.530494	FALSE	NEPC+CRPC
ENST00000262186	KCNH2	2.32876	0.03555	3.04449	5.33338e-06	0.0539738	8.65271e-07	TRUE	NEPC-specific
ENST00000267488	SLC38A6	3.50474	0.00025	1.19863	0.89712	0.0676549	0.104858	TRUE	NEPC+CRPC
ENST00000269141	CDH2	4.86957	5e-05	2.22307	0.139963	0.0176502	0.0738145	TRUE	NEPC-specific
ENST00000276373	SLC18A1	7.97979	5e-05	1.2449	2.35907e-08	0.0160378	0.0145252	FALSE	NEPC+CRPC
ENST00000283254	SCN3A	8.04721	5e-05	1.01952	0.0205291	3.47189e-08	1.39107e-08	FALSE	NEPC+CRPC
ENST00000293443	FAM171A2	1.88499	0.0225	1.53659	0.488632	0.387893	0.672867	TRUE	NEPC+CRPC
ENST00000297350	TNFRSF11B	4.68922	5e-05	1.05106	0.19056	0.163214	0.148529	TRUE	NEPC+CRPC
ENST00000298351	TMEM63C	5.84545	5e-05	4.32062	0.216215	0.0483384	0.0388844	TRUE	NEPC-specific
ENST00000300128	TMEM194A	1.74206	0.0163	1.84692	1.70938	0.589892	0.95825	TRUE	NEPC+CRPC
ENST00000302539	ABCC8	2.27403	0.0052	1.35334	3.48952e-05	7.82682e-05	0.194287	FALSE	NEPC+CRPC
ENST00000312665	ENTPD2	1.63167	0.0435	1.59062	0.359774	0.414621	0.436972	TRUE	NEPC+CRPC
ENST00000328405	KCNH8	3.96112	5e-05	1.46554	0.0391382	0.268732	0.188048	FALSE	NEPC+CRPC
ENST00000329542	UNC5A	3.80596	0.00045	2.32408	0.0794714	0.953789	0.0723951	TRUE	NEPC-specific
ENST00000335099	RTN4RL2	2.13808	0.00155	1.1569	0.445746	0.911399	0.399319	TRUE	NEPC+CRPC
ENST00000340058	RET	2.02043	0.0016	1.55489	0.248631	0.364611	0.327418	TRUE	NEPC+CRPC
ENST00000351718	NRCAM	3.75477	5e-05	1.49284	0.0727471	0.0908007	0.143469	TRUE	NEPC+CRPC
ENST00000354764	PGAP1	2.1685	0.00605	1.16533	0.142467	0.0925645	0.285597	TRUE	NEPC+CRPC
ENST00000355710	RET	2.71971	0.0022	3.37802	0.155765	0.313431	0.256139	TRUE	NEPC-specific
ENST00000356876	TNFRSF25	1.84877	0.0156	1.92828	0.479023	0.411181	0.771394	TRUE	NEPC+CRPC
ENST00000358385	ATL1	6.54327	0.0007	3.48346	4.09627e-06	1.24533e-06	8.71481e-07	TRUE	NEPC-specific
ENST00000358715	HMMR	7.25949	5e-05	1.92637	0.824966	0.0482557	1.82925e-08	TRUE	NEPC+CRPC
ENST00000367797	F5	4.17479	5e-05	2.9732	2.06582	0.90023	0.395311	TRUE	NEPC+CRPC
ENST00000367853	MPZL1	2.31324	5e-05	1.11922	0.990889	0.456912	0.394344	TRUE	NEPC+CRPC
ENST00000368358	HCN3	2.70784	0.00025	4.29658	0.827419	0.542706	0.857074	FALSE	NEPC-specific
ENST00000368476	CHRNB2	6.72505	5e-05	2.43124	0.0259379	0.0164056	0.0254888	TRUE	NEPC-specific
ENST00000370351	SLC17A9	3.25829	5e-05	1.50427	0.425176	0.150691	0.213044	FALSE	NEPC+CRPC
ENST00000371899	SLC2A6	1.79781	0.0103	1.22106	0.780365	0.185678	0.309739	FALSE	NEPC+CRPC
ENST00000373231	KCNK17	5.05267	5e-05	1.01029	0.278669	0.076064	0.10146	TRUE	NEPC+CRPC
ENST00000389817	ABCC8	1.84742	0.01335	1.61667	0.0817215	0.180344	0.480879	FALSE	NEPC+CRPC
ENST00000392676	ABCA5	2.91947	0.0066	2.68754	0.784932	0.848667	0.686408	TRUE	NEPC-specific
ENST00000394468	HEPACAM2	6.17572	5e-05	10.8196	8.42294e-07	0.034369	0.08561	TRUE	NEPC-specific
ENST00000397886	PTTG1IP	2.34296	0.00135	1.28439	0.553664	0.0585362	0.155014	TRUE	NEPC+CRPC
ENST00000403080	NFASC	2.70851	5e-05	1.4036	0.200874	0.17607	0.279784	TRUE	NEPC+CRPC
ENST00000403799	GCK	#DIV/0!	0.0034	2.15581	3.45347e-19	6.89246e-19	4.24941e-19	FALSE	NEPC-specific
ENST00000413765	NRCAM	5.06482	5e-05	1.14889	0.0139294	0.000213165	0.0201929	TRUE	NEPC+CRPC
ENST00000416314	KIAA1324L	2.57466	0.0013	2.27036	0.262191	0.137463	0.265786	TRUE	NEPC-specific
ENST00000432997	KCNMB2	10.768	0.02855	1.73514	9.42604e-07	1.76164e-07	7.93008e-07	FALSE	NEPC+CRPC
ENST00000433417	ENTPD6	#DIV/0!	0.00685	1.56395	0.0364171	1.21164e-28	1.77861e-17	TRUE	NEPC+CRPC
ENST00000454559	ARMC10	1.84663	0.0081	1.38717	1.00471	0.533554	0.405215	FALSE	NEPC+CRPC
ENST00000476247	AKT2	1.49586	0.0096	2.01893	0.920997	0.504545	0.802475	FALSE	NEPC-specific
ENST00000477616	KCNC3	1.61876	0.00495	1.51906	0.220923	0.376888	0.397851	FALSE	NEPC+CRPC
ENST00000508660	ATP2C1	2.34862	0.00015	3.72238	1.76275	0.694438	0.484822	FALSE	NEPC+CRPC
ENST00000519234	ASPH	5.36465	5e-05	2.98615	0.274656	0.00242655	0.0769793	TRUE	NEPC-specific
ENST00000522835	ASPH	2.89259	0.00415	2.2025	2.74443e-39	0.134497	0.557012	TRUE	NEPC-specific
ENST00000523207	KCNB2	7.48291	0.0003	1.71331	0	0	0	FALSE	NEPC+CRPC
ENST00000529184	SLC36A4	4.24797	0.00065	1.30008	1.78181e-05	0.0796161	0.0258838	TRUE	NEPC+CRPC
ENST00000529212	SLC38A6	1.87231	0.0375	1.13624	0.848414	0.0294987	0.0582777	TRUE	NEPC+CRPC
ENST00000533073	NCAM1	3.52143	5e-05	1.1782	0.0261881	1.1006e-09	0.037256	TRUE	NEPC+CRPC
ENST00000534116	SLC36A4	3.31983	5e-05	3.30388	0.346274	0.153742	0.365698	TRUE	NEPC-specific
ENST00000537454	APLP1	4.85084	5e-05	19.1198	0.494277	0.268217	0.655055	TRUE	NEPC-specific
ENST00000543779	DMXL2	3.94898	0.00135	1.0967	0.334595	0.0036226	0.0546161	TRUE	NEPC+CRPC
ENST00000545061	SCN8A	2.49777	0.01465	1.03563	0.140502	0.0992359	0.235909	FALSE	NEPC+CRPC
ENST00000549288	TMEM106C	2.66964	0.0122	1.67788	0.728765	0	1.01741e-293	TRUE	NEPC+CRPC
ENST00000554236	ATP6V1D	4.3764	5e-05	3.09503	1.34738	0.121535	0.330588	FALSE	NEPC+CRPC
